# Supplementary material for: Lifestyle Related Cancer Risk and Protective Behaviors Vary among a Convenient Sample of Physically Active, Young-to-Middle-Aged Adults 18–49
Source: Int J Environ Res Public Health. 2023 Jul 6;20(13):6305. doi: 10.3390/ijerph20136305 (PMC10341878; doi:10.3390/ijerph20136305)
Supplement: Supplementary file 1 [file ijerph-20-06305-s001.zip]

Archive with 1 entries (1 files):
- ijerph-2410304-supplementary.pdf
